# Supplementary material for: Comparative transcriptome analysis reveals the regulatory mechanisms of two tropical water lilies in response to cold stress
Source: BMC Genomics. 2023 Feb 21;24:82. doi: 10.1186/s12864-023-09176-w (PMC9945721; doi:10.1186/s12864-023-09176-w)
Supplement: Supplementary file 1 — Additional file 1. [file 12864_2023_9176_MOESM1_ESM.xlsx]

## Sheet: Sheet1
Additional file 1: Table S1. Statistics of sequencing reads of Nl and Nr under low temperature stress
Sample	Total Raw Reads (M)	Total Clean Reads (M)	Total Clean Bases(Gb)	Clean Reads Q20(%)	Clean Reads Q30(%)	Clean Reads Ratio(%)
CKA-1	52.3	52.2	7.8	0.9786	0.9388	0.9986
CKA-2	68.9	68.9	10.3	0.9877	0.9588	0.9988
CKA-3	53.2	53.1	7.9	0.9811	0.9444	0.9988
TA-1	84.6	84.5	12.6	0.9794	0.9407	0.9987
TA-2	52.8	52.7	7.9	0.9806	0.9434	0.9986
TA-3	50.9	50.9	7.6	0.9824	0.9478	0.9988
CKB-1	67.4	67.3	10.1	0.9873	0.9579	0.9988
CKB-2	70.9	70.9	10.6	0.9877	0.9591	0.9988
CKB-3	46.2	46.2	6.9	0.9878	0.9593	0.9988
TB-1	49.9	49.9	7.4	0.9809	0.9439	0.9986
TB-2	39.9	39.8	5.9	0.9802	0.9425	0.9987
TB-3	63.9	63.8	9.5	0.9868	0.9566	0.9987
