# Supplementary material for: Comparative transcriptome analysis reveals the regulatory mechanisms of two tropical water lilies in response to cold stress
Source: BMC Genomics. 2023 Feb 21;24:82. doi: 10.1186/s12864-023-09176-w (PMC9945721; doi:10.1186/s12864-023-09176-w)
Supplement: Supplementary file 2 — Additional file 2. [file 12864_2023_9176_MOESM2_ESM.xlsx]

## Sheet: all_database_stat
Additional file 4: Table S4. Functional annotation in unigenes NR, Swiss-Prot, COG, GO and KEGG databases
Sample	Total Unigenes	Nr	KEGG	COG	SwissProt	annotation genes	without annotation gene
Nympheae lotus	118305	60437	51999	42150	47248	63125	55180
Nymphaea rubra	114397	50552	43402	31371	35297	52551	61846
