# Supplementary material for: Comparative transcriptome analysis reveals the regulatory mechanisms of two tropical water lilies in response to cold stress
Source: BMC Genomics. 2023 Feb 21;24:82. doi: 10.1186/s12864-023-09176-w (PMC9945721; doi:10.1186/s12864-023-09176-w)
Supplement: Supplementary file 3 — Additional file 3. [file 12864_2023_9176_MOESM3_ESM.xlsx]

## Sheet: Unigene.cog_kog.class.annot
Additional file 5: Table S5.COG classification chart of Nl under cold stress
Nymphaea lotus
Code	Functional-Categories	Gene-Number
J	Translation, ribosomal structure and biogenesis	7088
A	RNA processing and modification	1914
K	Transcription	1689
L	Replication, recombination and repair	636
B	Chromatin structure and dynamics	756
D	Cell cycle control, cell division, chromosome partitioning	1129
Y	Nuclear structure	192
V	Defense mechanisms	324
T	Signal transduction mechanisms	4151
M	Cell wall/membrane/envelope biogenesis	396
N	Cell motility	53
Z	Cytoskeleton	2372
W	Extracellular structures	315
U	Intracellular trafficking, secretion, and vesicular transport	1992
O	Posttranslational modification, protein turnover, chaperones	5629
C	Energy production and conversion	2926
G	Carbohydrate transport and metabolism	2106
E	Amino acid transport and metabolism	1886
F	Nucleotide transport and metabolism	641
H	Coenzyme transport and metabolism	478
I	Lipid transport and metabolism	1793
P	Inorganic ion transport and metabolism	1101
Q	Secondary metabolites biosynthesis, transport and catabolism	1268
R	General function prediction only	8586
S	Function unknown	1515
