# Supplementary material for: Comparative transcriptome analysis reveals the regulatory mechanisms of two tropical water lilies in response to cold stress
Source: BMC Genomics. 2023 Feb 21;24:82. doi: 10.1186/s12864-023-09176-w (PMC9945721; doi:10.1186/s12864-023-09176-w)
Supplement: Supplementary file 4 — Additional file 4. [file 12864_2023_9176_MOESM4_ESM.xlsx]

## Sheet: Unigene.Level2
Additional file 5: Table S6. GO secondary classification chart of Nl under cold stress Table S6. GO secondary classification chart of Nl under cold stres s Additional file 5: Table S6. GO secondary classification chart of Nl under cold stres s Additional file 5: Table S6. GO secondary classification chart of Nl under cold stres s Additional file 5: Table S6. GO secondary classification chart of N…
Nymphaea lotus
GO ID (level1)	GO Term (level1)	GO ID (level2)		number_of_Unigene (All)
GO:0008150	Biological Process	GO:0008152	metabolic process	12485
GO:0008150	Biological Process	GO:0009987	cellular process	9829
GO:0008150	Biological Process	GO:0044699	single-organism process	7570
GO:0008150	Biological Process	GO:0050896	response to stimulus	2537
GO:0008150	Biological Process	GO:0051179	localization	2485
GO:0008150	Biological Process	GO:0065007	biological regulation	2248
GO:0008150	Biological Process	GO:0071840	cellular component organization or biogenesis	2102
GO:0008150	Biological Process	GO:0050789	regulation of biological process	2025
GO:0008150	Biological Process	GO:0032502	developmental process	1105
GO:0008150	Biological Process	GO:0032501	multicellular organismal process	819
GO:0008150	Biological Process	GO:0023052	signaling	686
GO:0008150	Biological Process	GO:0000003	reproduction	452
GO:0008150	Biological Process	GO:0022414	reproductive process	450
GO:0008150	Biological Process	GO:0051704	multi-organism process	361
GO:0008150	Biological Process	GO:0048519	negative regulation of biological process	211
GO:0008150	Biological Process	GO:0048518	positive regulation of biological process	195
GO:0008150	Biological Process	GO:0040007	growth	186
GO:0008150	Biological Process	GO:0002376	immune system process	149
GO:0008150	Biological Process	GO:0048511	rhythmic process	25
GO:0008150	Biological Process	GO:0022610	biological adhesion	23
GO:0008150	Biological Process	GO:0098754	detoxification	15
GO:0008150	Biological Process	GO:0040011	locomotion	4
GO:0003674	Molecular Function	GO:0003824	catalytic activity	9813
GO:0003674	Molecular Function	GO:0005488	binding	8018
GO:0003674	Molecular Function	GO:0005198	structural molecule activity	1142
GO:0003674	Molecular Function	GO:0005215	transporter activity	862
GO:0003674	Molecular Function	GO:0001071	nucleic acid binding transcription factor activity	105
GO:0003674	Molecular Function	GO:0098772	molecular function regulator	87
GO:0003674	Molecular Function	GO:0016209	antioxidant activity	71
GO:0003674	Molecular Function	GO:0004871	signal transducer activity	54
GO:0003674	Molecular Function	GO:0060089	molecular transducer activity	45
GO:0003674	Molecular Function	GO:0000988	transcription factor activity, protein binding	10
GO:0003674	Molecular Function	GO:0009055	electron carrier activity	9
GO:0003674	Molecular Function	GO:0045182	translation regulator activity	1
GO:0005575	Cellular Component	GO:0005623	cell	10060
GO:0005575	Cellular Component	GO:0044464	cell part	10056
GO:0005575	Cellular Component	GO:0043226	organelle	5924
GO:0005575	Cellular Component	GO:0032991	macromolecular complex	4970
GO:0005575	Cellular Component	GO:0016020	membrane	3308
GO:0005575	Cellular Component	GO:0044422	organelle part	2739
GO:0005575	Cellular Component	GO:0044425	membrane part	1857
GO:0005575	Cellular Component	GO:0030054	cell junction	499
GO:0005575	Cellular Component	GO:0005576	extracellular region	236
GO:0005575	Cellular Component	GO:0031974	membrane-enclosed lumen	108
GO:0005575	Cellular Component	GO:0019012	virion	76
GO:0005575	Cellular Component	GO:0044423	virion part	76
GO:0005575	Cellular Component	GO:0044421	extracellular region part	7
GO:0005575	Cellular Component	GO:0099512	supramolecular fiber	6
GO:0005575	Cellular Component	GO:0009295	nucleoid	2
GO:0005575	Cellular Component	GO:0031012	extracellular matrix	1
