# Supplementary material for: Comparative transcriptome analysis reveals the regulatory mechanisms of two tropical water lilies in response to cold stress
Source: BMC Genomics. 2023 Feb 21;24:82. doi: 10.1186/s12864-023-09176-w (PMC9945721; doi:10.1186/s12864-023-09176-w)
Supplement: Supplementary file 5 — Additional file 5. [file 12864_2023_9176_MOESM5_ESM.xlsx]

## Sheet: Unigene.path
Additional file 5: Table S7. Pathway result chart of Nl under cold stress
Nymphaea lotus
KEGG_A_class	KEGG_B_class	Pathway	Count (21117)	Pathway ID
Metabolism	Global and overview maps	Metabolic pathways	7460	ko01100
Genetic Information Processing	Translation	Ribosome	4991	ko03010
Metabolism	Global and overview maps	Biosynthesis of secondary metabolites	3824	ko01110
Metabolism	Global and overview maps	Carbon metabolism	1695	ko01200
Genetic Information Processing	Folding, sorting and degradation	Protein processing in endoplasmic reticulum	1247	ko04141
Metabolism	Global and overview maps	Biosynthesis of amino acids	1211	ko01230
Metabolism	Energy metabolism	Oxidative phosphorylation	1134	ko00190
Genetic Information Processing	Translation	RNA transport	1042	ko03013
Cellular Processes	Transport and catabolism	Phagosome	1034	ko04145
Organismal Systems	Environmental adaptation	Plant-pathogen interaction	879	ko04626
Genetic Information Processing	Transcription	Spliceosome	871	ko03040
Metabolism	Carbohydrate metabolism	Glycolysis / Gluconeogenesis	768	ko00010
Cellular Processes	Transport and catabolism	Endocytosis	651	ko04144
Metabolism	Carbohydrate metabolism	Citrate cycle (TCA cycle)	586	ko00020
Metabolism	Carbohydrate metabolism	Glyoxylate and dicarboxylate metabolism	585	ko00630
Metabolism	Nucleotide metabolism	Purine metabolism	560	ko00230
Metabolism	Carbohydrate metabolism	Pyruvate metabolism	554	ko00620
Metabolism	Energy metabolism	Carbon fixation in photosynthetic organisms	537	ko00710
Metabolism	Amino acid metabolism	Cysteine and methionine metabolism	509	ko00270
Genetic Information Processing	Translation	mRNA surveillance pathway	495	ko03015
Environmental Information Processing	Signal transduction	MAPK signaling pathway - plant	463	ko04016
Genetic Information Processing	Folding, sorting and degradation	Proteasome	451	ko03050
Metabolism	Metabolism of other amino acids	Glutathione metabolism	437	ko00480
Metabolism	Carbohydrate metabolism	Amino sugar and nucleotide sugar metabolism	418	ko00520
Genetic Information Processing	Folding, sorting and degradation	Ubiquitin mediated proteolysis	412	ko04120
Cellular Processes	Transport and catabolism	Peroxisome	395	ko04146
Genetic Information Processing	Folding, sorting and degradation	RNA degradation	386	ko03018
Metabolism	Carbohydrate metabolism	Starch and sucrose metabolism	384	ko00500
Metabolism	Nucleotide metabolism	Pyrimidine metabolism	372	ko00240
Metabolism	Amino acid metabolism	Valine, leucine and isoleucine degradation	364	ko00280
Environmental Information Processing	Signal transduction	Plant hormone signal transduction	362	ko04075
Metabolism	Lipid metabolism	Fatty acid degradation	341	ko00071
Metabolism	Global and overview maps	Fatty acid metabolism	333	ko01212
Genetic Information Processing	Translation	Ribosome biogenesis in eukaryotes	332	ko03008
Metabolism	Biosynthesis of other secondary metabolites	Phenylpropanoid biosynthesis	325	ko00940
Metabolism	Global and overview maps	2-Oxocarboxylic acid metabolism	321	ko01210
Metabolism	Amino acid metabolism	Glycine, serine and threonine metabolism	308	ko00260
Metabolism	Amino acid metabolism	Alanine, aspartate and glutamate metabolism	304	ko00250
Metabolism	Amino acid metabolism	Arginine and proline metabolism	293	ko00330
Metabolism	Carbohydrate metabolism	Pentose phosphate pathway	281	ko00030
Metabolism	Carbohydrate metabolism	Fructose and mannose metabolism	272	ko00051
Genetic Information Processing	Translation	Aminoacyl-tRNA biosynthesis	262	ko00970
Metabolism	Carbohydrate metabolism	Propanoate metabolism	250	ko00640
Metabolism	Amino acid metabolism	Tryptophan metabolism	243	ko00380
Metabolism	Carbohydrate metabolism	Pentose and glucuronate interconversions	241	ko00040
Environmental Information Processing	Signal transduction	Phosphatidylinositol signaling system	240	ko04070
Metabolism	Carbohydrate metabolism	Ascorbate and aldarate metabolism	238	ko00053
Metabolism	Lipid metabolism	Glycerolipid metabolism	235	ko00561
Metabolism	Metabolism of other amino acids	beta-Alanine metabolism	228	ko00410
Metabolism	Carbohydrate metabolism	Galactose metabolism	215	ko00052
Metabolism	Amino acid metabolism	Lysine degradation	211	ko00310
Metabolism	Energy metabolism	Photosynthesis	208	ko00195
Genetic Information Processing	Folding, sorting and degradation	Protein export	200	ko03060
Metabolism	Lipid metabolism	Glycerophospholipid metabolism	199	ko00564
Metabolism	Amino acid metabolism	Arginine biosynthesis	197	ko00220
Metabolism	Amino acid metabolism	Phenylalanine metabolism	172	ko00360
Metabolism	Carbohydrate metabolism	Inositol phosphate metabolism	170	ko00562
Metabolism	Energy metabolism	Nitrogen metabolism	168	ko00910
Metabolism	Lipid metabolism	alpha-Linolenic acid metabolism	162	ko00592
Metabolism	Metabolism of terpenoids and polyketides	Terpenoid backbone biosynthesis	154	ko00900
Metabolism	Amino acid metabolism	Tyrosine metabolism	152	ko00350
Metabolism	Lipid metabolism	Fatty acid biosynthesis	151	ko00061
Metabolism	Glycan biosynthesis and metabolism	N-Glycan biosynthesis	149	ko00510
Metabolism	Metabolism of cofactors and vitamins	Porphyrin and chlorophyll metabolism	145	ko00860
Metabolism	Carbohydrate metabolism	Butanoate metabolism	143	ko00650
Metabolism	Lipid metabolism	Biosynthesis of unsaturated fatty acids	143	ko01040
Environmental Information Processing	Membrane transport	ABC transporters	142	ko02010
Metabolism	Amino acid metabolism	Phenylalanine, tyrosine and tryptophan biosynthesis	141	ko00400
Genetic Information Processing	Replication and repair	DNA replication	136	ko03030
Genetic Information Processing	Replication and repair	Nucleotide excision repair	131	ko03420
Metabolism	Metabolism of other amino acids	Cyanoamino acid metabolism	124	ko00460
Metabolism	Amino acid metabolism	Histidine metabolism	118	ko00340
Genetic Information Processing	Transcription	RNA polymerase	118	ko03020
Metabolism	Lipid metabolism	Steroid biosynthesis	116	ko00100
Metabolism	Biosynthesis of other secondary metabolites	Flavonoid biosynthesis	116	ko00941
Metabolism	Energy metabolism	Photosynthesis - antenna proteins	114	ko00196
Metabolism	Metabolism of other amino acids	Selenocompound metabolism	103	ko00450
Metabolism	Metabolism of cofactors and vitamins	Nicotinate and nicotinamide metabolism	103	ko00760
Cellular Processes	Transport and catabolism	Autophagy - other eukaryotes	99	ko04136
Metabolism	Energy metabolism	Sulfur metabolism	96	ko00920
Metabolism	Metabolism of cofactors and vitamins	Pantothenate and CoA biosynthesis	94	ko00770
Metabolism	Lipid metabolism	Arachidonic acid metabolism	93	ko00590
Metabolism	Lipid metabolism	Fatty acid elongation	91	ko00062
Metabolism	Metabolism of cofactors and vitamins	Ubiquinone and other terpenoid-quinone biosynthesis	90	ko00130
Metabolism	Lipid metabolism	Sphingolipid metabolism	89	ko00600
Genetic Information Processing	Replication and repair	Homologous recombination	87	ko03440
Metabolism	Metabolism of cofactors and vitamins	One carbon pool by folate	85	ko00670
Metabolism	Metabolism of cofactors and vitamins	Thiamine metabolism	85	ko00730
Metabolism	Amino acid metabolism	Valine, leucine and isoleucine biosynthesis	84	ko00290
Genetic Information Processing	Replication and repair	Base excision repair	80	ko03410
Organismal Systems	Environmental adaptation	Circadian rhythm - plant	79	ko04712
Metabolism	Biosynthesis of other secondary metabolites	Isoquinoline alkaloid biosynthesis	72	ko00950
Genetic Information Processing	Replication and repair	Mismatch repair	69	ko03430
Metabolism	Biosynthesis of other secondary metabolites	Tropane, piperidine and pyridine alkaloid biosynthesis	64	ko00960
Genetic Information Processing	Transcription	Basal transcription factors	61	ko03022
Metabolism	Metabolism of terpenoids and polyketides	Carotenoid biosynthesis	60	ko00906
Metabolism	Lipid metabolism	Ether lipid metabolism	59	ko00565
Metabolism	Biosynthesis of other secondary metabolites	Stilbenoid, diarylheptanoid and gingerol biosynthesis	57	ko00945
Metabolism	Glycan biosynthesis and metabolism	Other glycan degradation	56	ko00511
Metabolism	Metabolism of cofactors and vitamins	Folate biosynthesis	54	ko00790
Genetic Information Processing	Folding, sorting and degradation	SNARE interactions in vesicular transport	52	ko04130
Metabolism	Lipid metabolism	Cutin, suberine and wax biosynthesis	47	ko00073
Metabolism	Metabolism of cofactors and vitamins	Biotin metabolism	47	ko00780
Metabolism	Lipid metabolism	Synthesis and degradation of ketone bodies	45	ko00072
Metabolism	Metabolism of cofactors and vitamins	Riboflavin metabolism	44	ko00740
Metabolism	Metabolism of other amino acids	Taurine and hypotaurine metabolism	36	ko00430
Metabolism	Lipid metabolism	Linoleic acid metabolism	36	ko00591
Metabolism	Glycan biosynthesis and metabolism	Glycosaminoglycan degradation	31	ko00531
Metabolism	Carbohydrate metabolism	C5-Branched dibasic acid metabolism	30	ko00660
Metabolism	Biosynthesis of other secondary metabolites	Monobactam biosynthesis	28	ko00261
Metabolism	Glycan biosynthesis and metabolism	Other types of O-glycan biosynthesis	28	ko00514
Metabolism	Metabolism of cofactors and vitamins	Vitamin B6 metabolism	28	ko00750
Metabolism	Glycan biosynthesis and metabolism	Glycosphingolipid biosynthesis - globo and isoglobo series	27	ko00603
Metabolism	Metabolism of terpenoids and polyketides	Diterpenoid biosynthesis	26	ko00904
Metabolism	Metabolism of terpenoids and polyketides	Sesquiterpenoid and triterpenoid biosynthesis	25	ko00909
Metabolism	Amino acid metabolism	Lysine biosynthesis	24	ko00300
Metabolism	Glycan biosynthesis and metabolism	Glycosylphosphatidylinositol(GPI)-anchor biosynthesis	24	ko00563
Metabolism	Metabolism of terpenoids and polyketides	Zeatin biosynthesis	23	ko00908
Metabolism	Metabolism of terpenoids and polyketides	Brassinosteroid biosynthesis	22	ko00905
Metabolism	Biosynthesis of other secondary metabolites	Glucosinolate biosynthesis	20	ko00966
Genetic Information Processing	Folding, sorting and degradation	Sulfur relay system	20	ko04122
Metabolism	Metabolism of terpenoids and polyketides	Monoterpenoid biosynthesis	19	ko00902
Metabolism	Glycan biosynthesis and metabolism	Glycosphingolipid biosynthesis - ganglio series	17	ko00604
Metabolism	Biosynthesis of other secondary metabolites	Flavone and flavonol biosynthesis	17	ko00944
Metabolism	Biosynthesis of other secondary metabolites	Caffeine metabolism	15	ko00232
Genetic Information Processing	Replication and repair	Non-homologous end-joining	14	ko03450
Metabolism	Metabolism of other amino acids	Phosphonate and phosphinate metabolism	10	ko00440
Metabolism	Biosynthesis of other secondary metabolites	Betalain biosynthesis	10	ko00965
Metabolism	Metabolism of cofactors and vitamins	Lipoic acid metabolism	9	ko00785
Metabolism	Biosynthesis of other secondary metabolites	Indole alkaloid biosynthesis	6	ko00901
Metabolism	Biosynthesis of other secondary metabolites	Anthocyanin biosynthesis	3	ko00942
Metabolism	Glycan biosynthesis and metabolism	Mannose type O-glycan biosyntheis	2	ko00515
Metabolism	Glycan biosynthesis and metabolism	Glycosphingolipid biosynthesis - lacto and neolacto series	2	ko00601
