# Supplementary material for: Comparative transcriptome analysis reveals the regulatory mechanisms of two tropical water lilies in response to cold stress
Source: BMC Genomics. 2023 Feb 21;24:82. doi: 10.1186/s12864-023-09176-w (PMC9945721; doi:10.1186/s12864-023-09176-w)
Supplement: Supplementary file 6 — Additional file 6. [file 12864_2023_9176_MOESM6_ESM.xlsx]

## Sheet: Unigene.cog_kog.class.annot
Additional file 5: Table S8.COG classification chart of Nr under cold stress
Nymphaea rubra
Code	Functional-Categories	gene-Number
J	Translation, ribosomal structure and biogenesis	3744
A	RNA processing and modification	1516
K	Transcription	1524
L	Replication, recombination and repair	655
B	Chromatin structure and dynamics	544
D	Cell cycle control, cell division, chromosome partitioning	891
Y	Nuclear structure	113
V	Defense mechanisms	226
T	Signal transduction mechanisms	3527
M	Cell wall/membrane/envelope biogenesis	339
N	Cell motility	29
Z	Cytoskeleton	1020
W	Extracellular structures	167
U	Intracellular trafficking, secretion, and vesicular transport	1553
O	Posttranslational modification, protein turnover, chaperones	3696
C	Energy production and conversion	1796
G	Carbohydrate transport and metabolism	1608
E	Amino acid transport and metabolism	1357
F	Nucleotide transport and metabolism	472
H	Coenzyme transport and metabolism	349
I	Lipid transport and metabolism	1352
P	Inorganic ion transport and metabolism	773
Q	Secondary metabolites biosynthesis, transport and catabolism	1093
R	General function prediction only	8411
S	Function unknown	1262
