# Supplementary material for: Comparative transcriptome analysis reveals the regulatory mechanisms of two tropical water lilies in response to cold stress
Source: BMC Genomics. 2023 Feb 21;24:82. doi: 10.1186/s12864-023-09176-w (PMC9945721; doi:10.1186/s12864-023-09176-w)
Supplement: Supplementary file 7 — Additional file 7. [file 12864_2023_9176_MOESM7_ESM.xlsx]

## Sheet: Unigene.Level2
Additional file 5: Table S9. GO secondary classification chart of Nr under cold stress
Nymphaea rubra
GO ID (level1)	GO Term (level1)	GO ID (level2)	GO Term (level2)	number_of_Unigene (All)
GO:0008150	Biological Process	GO:0008152	metabolic process	8343
GO:0008150	Biological Process	GO:0009987	cellular process	6967
GO:0008150	Biological Process	GO:0044699	single-organism process	5245
GO:0008150	Biological Process	GO:0050896	response to stimulus	1805
GO:0008150	Biological Process	GO:0051179	localization	1710
GO:0008150	Biological Process	GO:0065007	biological regulation	1599
GO:0008150	Biological Process	GO:0050789	regulation of biological process	1438
GO:0008150	Biological Process	GO:0071840	cellular component organization or biogenesis	1390
GO:0008150	Biological Process	GO:0032502	developmental process	848
GO:0008150	Biological Process	GO:0032501	multicellular organismal process	620
GO:0008150	Biological Process	GO:0023052	signaling	478
GO:0008150	Biological Process	GO:0000003	reproduction	369
GO:0008150	Biological Process	GO:0022414	reproductive process	365
GO:0008150	Biological Process	GO:0051704	multi-organism process	261
GO:0008150	Biological Process	GO:0048519	negative regulation of biological process	165
GO:0008150	Biological Process	GO:0040007	growth	147
GO:0008150	Biological Process	GO:0048518	positive regulation of biological process	144
GO:0008150	Biological Process	GO:0002376	immune system process	115
GO:0008150	Biological Process	GO:0022610	biological adhesion	22
GO:0008150	Biological Process	GO:0048511	rhythmic process	18
GO:0008150	Biological Process	GO:0098754	detoxification	8
GO:0008150	Biological Process	GO:0040011	locomotion	3
GO:0008150	Biological Process	GO:0001906	cell killing	2
GO:0003674	Molecular Function	GO:0003824	catalytic activity	7277
GO:0003674	Molecular Function	GO:0005488	binding	5268
GO:0003674	Molecular Function	GO:0005215	transporter activity	599
GO:0003674	Molecular Function	GO:0005198	structural molecule activity	454
GO:0003674	Molecular Function	GO:0001071	nucleic acid binding transcription factor activity	74
GO:0003674	Molecular Function	GO:0004871	signal transducer activity	58
GO:0003674	Molecular Function	GO:0016209	antioxidant activity	48
GO:0003674	Molecular Function	GO:0098772	molecular function regulator	45
GO:0003674	Molecular Function	GO:0060089	molecular transducer activity	29
GO:0003674	Molecular Function	GO:0009055	electron carrier activity	12
GO:0003674	Molecular Function	GO:0000988	transcription factor activity, protein binding	6
GO:0003674	Molecular Function	GO:0045182	translation regulator activity	1
GO:0005575	Cellular Component	GO:0005623	cell	5902
GO:0005575	Cellular Component	GO:0044464	cell part	5895
GO:0005575	Cellular Component	GO:0043226	organelle	3707
GO:0005575	Cellular Component	GO:0032991	macromolecular complex	2410
GO:0005575	Cellular Component	GO:0016020	membrane	2279
GO:0005575	Cellular Component	GO:0044422	organelle part	1681
GO:0005575	Cellular Component	GO:0044425	membrane part	1327
GO:0005575	Cellular Component	GO:0030054	cell junction	272
GO:0005575	Cellular Component	GO:0005576	extracellular region	161
GO:0005575	Cellular Component	GO:0031974	membrane-enclosed lumen	89
GO:0005575	Cellular Component	GO:0019012	virion	44
GO:0005575	Cellular Component	GO:0044423	virion part	44
GO:0005575	Cellular Component	GO:0044421	extracellular region part	6
GO:0005575	Cellular Component	GO:0099512	supramolecular fiber	4
GO:0005575	Cellular Component	GO:0009295	nucleoid	3
GO:0005575	Cellular Component	GO:0031012	extracellular matrix	1
