# Supplementary material for: Comparative transcriptome analysis reveals the regulatory mechanisms of two tropical water lilies in response to cold stress
Source: BMC Genomics. 2023 Feb 21;24:82. doi: 10.1186/s12864-023-09176-w (PMC9945721; doi:10.1186/s12864-023-09176-w)
Supplement: Supplementary file 8 — Additional file 8. [file 12864_2023_9176_MOESM8_ESM.xlsx]

## Sheet: Unigene.path
Additional file 5: Table S10. Pathway result chart of Nr under cold stress
Nymphaea rubra
KEGG_A_class	KEGG_B_class	Pathway	Count (13906)	Pathway ID
Metabolism	Global and overview maps	Metabolic pathways	5463	ko01100
Metabolism	Global and overview maps	Biosynthesis of secondary metabolites	2947	ko01110
Genetic Information Processing	Translation	Ribosome	2223	ko03010
Metabolism	Global and overview maps	Carbon metabolism	1015	ko01200
Metabolism	Global and overview maps	Biosynthesis of amino acids	799	ko01230
Genetic Information Processing	Folding, sorting and degradation	Protein processing in endoplasmic reticulum	731	ko04141
Genetic Information Processing	Translation	RNA transport	662	ko03013
Metabolism	Energy metabolism	Oxidative phosphorylation	621	ko00190
Genetic Information Processing	Transcription	Spliceosome	612	ko03040
Organismal Systems	Environmental adaptation	Plant-pathogen interaction	596	ko04626
Metabolism	Nucleotide metabolism	Purine metabolism	523	ko00230
Cellular Processes	Transport and catabolism	Endocytosis	466	ko04144
Metabolism	Carbohydrate metabolism	Glycolysis / Gluconeogenesis	462	ko00010
Genetic Information Processing	Translation	Ribosome biogenesis in eukaryotes	390	ko03008
Cellular Processes	Transport and catabolism	Phagosome	385	ko04145
Metabolism	Carbohydrate metabolism	Amino sugar and nucleotide sugar metabolism	363	ko00520
Metabolism	Nucleotide metabolism	Pyrimidine metabolism	355	ko00240
Metabolism	Carbohydrate metabolism	Glyoxylate and dicarboxylate metabolism	344	ko00630
Genetic Information Processing	Folding, sorting and degradation	Ubiquitin mediated proteolysis	327	ko04120
Metabolism	Carbohydrate metabolism	Pyruvate metabolism	322	ko00620
Metabolism	Energy metabolism	Carbon fixation in photosynthetic organisms	316	ko00710
Metabolism	Carbohydrate metabolism	Citrate cycle (TCA cycle)	315	ko00020
Metabolism	Carbohydrate metabolism	Starch and sucrose metabolism	309	ko00500
Genetic Information Processing	Translation	mRNA surveillance pathway	308	ko03015
Metabolism	Amino acid metabolism	Cysteine and methionine metabolism	300	ko00270
Environmental Information Processing	Signal transduction	Plant hormone signal transduction	300	ko04075
Environmental Information Processing	Signal transduction	MAPK signaling pathway - plant	295	ko04016
Cellular Processes	Transport and catabolism	Peroxisome	289	ko04146
Metabolism	Biosynthesis of other secondary metabolites	Phenylpropanoid biosynthesis	283	ko00940
Genetic Information Processing	Folding, sorting and degradation	RNA degradation	283	ko03018
Metabolism	Metabolism of other amino acids	Glutathione metabolism	249	ko00480
Genetic Information Processing	Folding, sorting and degradation	Proteasome	248	ko03050
Metabolism	Lipid metabolism	Fatty acid degradation	233	ko00071
Metabolism	Global and overview maps	Fatty acid metabolism	233	ko01212
Metabolism	Amino acid metabolism	Alanine, aspartate and glutamate metabolism	216	ko00250
Metabolism	Carbohydrate metabolism	Pentose and glucuronate interconversions	215	ko00040
Metabolism	Lipid metabolism	Glycerophospholipid metabolism	210	ko00564
Metabolism	Carbohydrate metabolism	Pentose phosphate pathway	203	ko00030
Metabolism	Global and overview maps	2-Oxocarboxylic acid metabolism	195	ko01210
Metabolism	Carbohydrate metabolism	Fructose and mannose metabolism	192	ko00051
Metabolism	Amino acid metabolism	Valine, leucine and isoleucine degradation	190	ko00280
Metabolism	Amino acid metabolism	Glycine, serine and threonine metabolism	189	ko00260
Metabolism	Lipid metabolism	Glycerolipid metabolism	188	ko00561
Metabolism	Carbohydrate metabolism	Galactose metabolism	187	ko00052
Metabolism	Amino acid metabolism	Arginine and proline metabolism	184	ko00330
Metabolism	Energy metabolism	Photosynthesis	180	ko00195
Genetic Information Processing	Transcription	RNA polymerase	175	ko03020
Genetic Information Processing	Translation	Aminoacyl-tRNA biosynthesis	173	ko00970
Metabolism	Carbohydrate metabolism	Ascorbate and aldarate metabolism	172	ko00053
Metabolism	Lipid metabolism	alpha-Linolenic acid metabolism	152	ko00592
Metabolism	Amino acid metabolism	Tryptophan metabolism	148	ko00380
Metabolism	Metabolism of terpenoids and polyketides	Terpenoid backbone biosynthesis	145	ko00900
Genetic Information Processing	Folding, sorting and degradation	Protein export	128	ko03060
Metabolism	Amino acid metabolism	Lysine degradation	125	ko00310
Environmental Information Processing	Signal transduction	Phosphatidylinositol signaling system	125	ko04070
Metabolism	Metabolism of cofactors and vitamins	Porphyrin and chlorophyll metabolism	124	ko00860
Metabolism	Metabolism of other amino acids	beta-Alanine metabolism	120	ko00410
Metabolism	Biosynthesis of other secondary metabolites	Flavonoid biosynthesis	119	ko00941
Metabolism	Lipid metabolism	Steroid biosynthesis	118	ko00100
Metabolism	Amino acid metabolism	Arginine biosynthesis	118	ko00220
Metabolism	Lipid metabolism	Biosynthesis of unsaturated fatty acids	117	ko01040
Metabolism	Amino acid metabolism	Phenylalanine metabolism	115	ko00360
Metabolism	Carbohydrate metabolism	Inositol phosphate metabolism	111	ko00562
Genetic Information Processing	Replication and repair	Nucleotide excision repair	111	ko03420
Metabolism	Carbohydrate metabolism	Propanoate metabolism	109	ko00640
Metabolism	Energy metabolism	Nitrogen metabolism	105	ko00910
Cellular Processes	Transport and catabolism	Autophagy - other eukaryotes	103	ko04136
Metabolism	Amino acid metabolism	Phenylalanine, tyrosine and tryptophan biosynthesis	102	ko00400
Genetic Information Processing	Replication and repair	DNA replication	102	ko03030
Metabolism	Glycan biosynthesis and metabolism	N-Glycan biosynthesis	100	ko00510
Metabolism	Lipid metabolism	Fatty acid biosynthesis	99	ko00061
Environmental Information Processing	Membrane transport	ABC transporters	99	ko02010
Metabolism	Energy metabolism	Photosynthesis - antenna proteins	96	ko00196
Metabolism	Amino acid metabolism	Tyrosine metabolism	92	ko00350
Metabolism	Metabolism of other amino acids	Cyanoamino acid metabolism	90	ko00460
Metabolism	Carbohydrate metabolism	Butanoate metabolism	83	ko00650
Metabolism	Lipid metabolism	Ether lipid metabolism	78	ko00565
Genetic Information Processing	Replication and repair	Base excision repair	78	ko03410
Metabolism	Metabolism of other amino acids	Selenocompound metabolism	77	ko00450
Metabolism	Energy metabolism	Sulfur metabolism	76	ko00920
Genetic Information Processing	Replication and repair	Homologous recombination	75	ko03440
Metabolism	Metabolism of cofactors and vitamins	Nicotinate and nicotinamide metabolism	74	ko00760
Organismal Systems	Environmental adaptation	Circadian rhythm - plant	74	ko04712
Metabolism	Lipid metabolism	Sphingolipid metabolism	71	ko00600
Genetic Information Processing	Transcription	Basal transcription factors	71	ko03022
Metabolism	Metabolism of cofactors and vitamins	Ubiquinone and other terpenoid-quinone biosynthesis	70	ko00130
Metabolism	Amino acid metabolism	Histidine metabolism	70	ko00340
Metabolism	Metabolism of terpenoids and polyketides	Carotenoid biosynthesis	67	ko00906
Metabolism	Metabolism of cofactors and vitamins	Pantothenate and CoA biosynthesis	64	ko00770
Metabolism	Metabolism of cofactors and vitamins	Thiamine metabolism	62	ko00730
Genetic Information Processing	Replication and repair	Mismatch repair	62	ko03430
Metabolism	Lipid metabolism	Fatty acid elongation	60	ko00062
Metabolism	Amino acid metabolism	Valine, leucine and isoleucine biosynthesis	55	ko00290
Metabolism	Biosynthesis of other secondary metabolites	Stilbenoid, diarylheptanoid and gingerol biosynthesis	54	ko00945
Metabolism	Glycan biosynthesis and metabolism	Other glycan degradation	53	ko00511
Metabolism	Lipid metabolism	Arachidonic acid metabolism	52	ko00590
Metabolism	Metabolism of cofactors and vitamins	One carbon pool by folate	51	ko00670
Metabolism	Metabolism of cofactors and vitamins	Folate biosynthesis	49	ko00790
Genetic Information Processing	Folding, sorting and degradation	SNARE interactions in vesicular transport	46	ko04130
Metabolism	Lipid metabolism	Cutin, suberine and wax biosynthesis	45	ko00073
Metabolism	Lipid metabolism	Synthesis and degradation of ketone bodies	35	ko00072
Metabolism	Glycan biosynthesis and metabolism	Glycosaminoglycan degradation	35	ko00531
Metabolism	Biosynthesis of other secondary metabolites	Isoquinoline alkaloid biosynthesis	35	ko00950
Metabolism	Biosynthesis of other secondary metabolites	Tropane, piperidine and pyridine alkaloid biosynthesis	35	ko00960
Metabolism	Metabolism of cofactors and vitamins	Vitamin B6 metabolism	34	ko00750
Metabolism	Lipid metabolism	Linoleic acid metabolism	33	ko00591
Metabolism	Biosynthesis of other secondary metabolites	Flavone and flavonol biosynthesis	32	ko00944
Metabolism	Metabolism of cofactors and vitamins	Riboflavin metabolism	31	ko00740
Metabolism	Glycan biosynthesis and metabolism	Glycosylphosphatidylinositol(GPI)-anchor biosynthesis	30	ko00563
Metabolism	Metabolism of terpenoids and polyketides	Monoterpenoid biosynthesis	30	ko00902
Metabolism	Metabolism of cofactors and vitamins	Biotin metabolism	29	ko00780
Metabolism	Glycan biosynthesis and metabolism	Glycosphingolipid biosynthesis - globo and isoglobo series	28	ko00603
Metabolism	Metabolism of other amino acids	Taurine and hypotaurine metabolism	25	ko00430
Metabolism	Glycan biosynthesis and metabolism	Other types of O-glycan biosynthesis	25	ko00514
Metabolism	Metabolism of terpenoids and polyketides	Zeatin biosynthesis	23	ko00908
Genetic Information Processing	Folding, sorting and degradation	Sulfur relay system	22	ko04122
Metabolism	Biosynthesis of other secondary metabolites	Monobactam biosynthesis	21	ko00261
Metabolism	Glycan biosynthesis and metabolism	Glycosphingolipid biosynthesis - ganglio series	20	ko00604
Metabolism	Metabolism of terpenoids and polyketides	Brassinosteroid biosynthesis	20	ko00905
Metabolism	Amino acid metabolism	Lysine biosynthesis	19	ko00300
Metabolism	Carbohydrate metabolism	C5-Branched dibasic acid metabolism	19	ko00660
Metabolism	Metabolism of terpenoids and polyketides	Sesquiterpenoid and triterpenoid biosynthesis	19	ko00909
Metabolism	Metabolism of terpenoids and polyketides	Diterpenoid biosynthesis	18	ko00904
Metabolism	Biosynthesis of other secondary metabolites	Caffeine metabolism	17	ko00232
Genetic Information Processing	Replication and repair	Non-homologous end-joining	16	ko03450
Metabolism	Biosynthesis of other secondary metabolites	Glucosinolate biosynthesis	14	ko00966
Metabolism	Biosynthesis of other secondary metabolites	Betalain biosynthesis	10	ko00965
Metabolism	Metabolism of other amino acids	Phosphonate and phosphinate metabolism	9	ko00440
Metabolism	Metabolism of cofactors and vitamins	Lipoic acid metabolism	6	ko00785
Metabolism	Biosynthesis of other secondary metabolites	Indole alkaloid biosynthesis	6	ko00901
Metabolism	Biosynthesis of other secondary metabolites	Anthocyanin biosynthesis	5	ko00942
Metabolism	Glycan biosynthesis and metabolism	Mannose type O-glycan biosyntheis	4	ko00515
Metabolism	Glycan biosynthesis and metabolism	Glycosphingolipid biosynthesis - lacto and neolacto series	2	ko00601
Metabolism	Biosynthesis of other secondary metabolites	Carbapenem biosynthesis	1	ko00332
Metabolism	Biosynthesis of other secondary metabolites	Isoflavonoid biosynthesis	1	ko00943
