# Supplementary material for: Comparative transcriptome analysis reveals the regulatory mechanisms of two tropical water lilies in response to cold stress
Source: BMC Genomics. 2023 Feb 21;24:82. doi: 10.1186/s12864-023-09176-w (PMC9945721; doi:10.1186/s12864-023-09176-w)
Supplement: Supplementary file 11 — Additional file 11. [file 12864_2023_9176_MOESM11_ESM.xlsx]

## Sheet: Sheet1
Additional file 6: Table S11. Differential expression genes of water lily in response to cold stress
Nl		Nr
Symbol	log2FC	Symbol	log2FC
Transcription factors
ZAT12	3.98	WRKY76	4.73
ZAT10	1.51	WRKY22	-3.69
WRKY76	3.28	WRKY41	2.84
WRKY50	3.94	MYB73	2.67
WRKY48	2.9	MYBC1	-3.11
MYB44	4.81
MYB73	2.02
ROS signaling
		RBOHB	2.51
Hormone signaling
ETR1	1.69	ETR1	1.23
EBF1	1.03	ETR2	-1.54
		CTR1	-2
		EBF2	-7.11
Protein kinase
		MKK9	3.18
		MKK9	1.58
		MPK3	1.63
Ethylene insensitive and ethtlene response factors
EIN3	1.87	EIN3	1.97
ERF1B	3.44	ERF1B	5.5
ERF113	-6.07	ERF113	7.18
		ERF1A	4.45
		ERF017	5.42
		ERF2	4.93
Cold-responsive genes
ERD7	1.67	COR413IM1	-2.29
ERD15	1.15	COR413PM2	-1.54
COR413PM2	-3.29
Antioxidant enzyme system
APX4	-3.31	APX6	1.53
APX4	1.82	APX4	-3.28
APX1	10.58	APX1	1.47
APX8	9.92	APX8	1.12
GPX1	1.53	GPX4	-2.96
GPX2	1.36	GSH2	-1.54
Secondary metabolism
CCOAOMT6	3.02	BGLU25	-3.52
CCOAOMT1	2.08	BGLU22	-2.52
LCT	-13.11
BGLU28	-3.41
BGLU12	-2.18
Starch and sucrose metabolism
SS3	-2.59	SS3	-2.4
WAXY	1.79	SS4	-1.23
TPPF	4.78	TPPG	5.94
TPPA	5.98	TPPA	3.14
TPPE	4.6	TPP2	2.49
TPPG	3.19
Ca2+ signaling
CPK20	2.29	CNGC6	2.17
CPK15	-2.82	CPK17	1.63
CBL1	4.08	CPK1	-1.76
CBL7	1.58	CBL10	-3.51
CBL3	-2.04	CBL7	1.35
CIPK12	2.77	CBL1	4.59
CIPK6	1.43	CBL3	-2.39
CIPK18	1.09	CIPK6	2.57
CAMTA3	1.12	CIPK23	2.23
CAM	1.72	CIPK12	1.18
CAM2	-6.22	CAMTA4	-1.26
CAM3	3.41	CAM3	3.22
		CAM-like	-3.24
