# Supplementary material for: Comparative transcriptome analysis reveals the regulatory mechanisms of two tropical water lilies in response to cold stress
Source: BMC Genomics. 2023 Feb 21;24:82. doi: 10.1186/s12864-023-09176-w (PMC9945721; doi:10.1186/s12864-023-09176-w)
Supplement: Supplementary file 12 — Additional file 12. [file 12864_2023_9176_MOESM12_ESM.xlsx]

## Sheet: Sheet1
Additional file 7: Table S12. Sequence of quantitative real-time PCR primer
sample	symbol	F	R
Nymphaea lotus	UBC28	CTCCTGATAGTCCTTATGCCG	AAATGCTCCCGTTGCTGT
	ZAT10	ATGGAAGAAGGGAAAGCGTT	TAAGAGAGGAAAGACTTGTCGCAG
	ZAT12	GCCGCTTCTCTTCCTTTCA	TGCTTGTGAGGCTGATGCT
	EIN3	GGTTCCCTGTTGTCATCACTG	CTCCCACCTTCCATACCTTCTTTA
	CIPK6	GTGTTCACTGCCAAGGAGTC	TCTTCATCTCTACCACCACGAA
	TPS9	TTTGGCAAGCCTATGTGTCT	GACTGTGAAGGAAGAAGCCC
	CBL1	CACCAGAGCAGGATAAGATAGA	GTGTCAGGCTTACCTCTTGTC
Nymphaea rubra	ETR1	GCTCTATGGATGCCTTCACG	AGATTTGACTGACCACTGGATG
	MPK3	GCTCTATCTGATGAACACTGCC	CATTCTCTGATGTAGGTCGTGC
	EIN3	GAGAATGAGGTGAGCGACGAG	GCACACTTCCATCAACTTCAGCA
	TPS9	TTTGGCAAGCCTATGTGTCT	GACTGTGAAGGAAGAAGCCC
	CBL1	CACCAGAGCAGGATAAGATAGA	GTGTCAGGCTTACCTCTTGTC
	CIPK6	ATGAAATCCCTGAACGCCTTC	TGCATCCTTACCCTCCTCTCGT
